# Supplementary material for: The genetic tale of a recovering lion population (Panthera leo) in the Savé Valley region (Zimbabwe): A better understanding of the history and managing the future
Source: PLoS One. 2018 Feb 7;13(2):e0190369. doi: 10.1371/journal.pone.0190369 (PMC5802433; doi:10.1371/journal.pone.0190369)
Supplement: S1 Table — (XLSX) [file pone.0190369.s001.xlsx]

## Sheet: Sheet1
Table S1: Details of lion samples collected for this study
Sample name	Reserve	Sample type	Sex	Location
L6	Save Valley Conservancy	blood in ethanol	M	Adult, hunted, Senuko
L7	Save Valley Conservancy	tissue in buffer	M	Adult, Matandere
L8	Save Valley Conservancy	hair	M	Adult, hunted, Msaize
L10	Save Valley Conservancy	tissue in buffer	F	Sub-adult, PAC, Mkwasine, killed after killing calf
L12	Gonarezhou National Park	blood and tissue	M	unknown
L14	Save Valley Conservancy	blood and tissue	M	Adult, Mokore
L17	Save Valley Conservancy	blood and tissue	F	Lioness ST 7, 7-8 years old, Sango/Chishwake
L18	Save Valley Conservancy	blood and tissue	M	3-4 years old, Sango
L19	Save Valley Conservancy	blood and tissue	M	4 years old, Sango
L20	Save Valley Conservancy	blood and tissue	F	2-3 years old, Humani
L21	Save Valley Conservancy	blood and tissue	M	Lion cub, 18 months, Nesinanga
L22	Save Valley Conservancy	blood and tissue	M	Sub-adult, 3-4 years, Nesinanga
L24	Save Valley Conservancy	blood and tissue	M	Adult, Hammond
L28	Gonarezhou National Park	blood and tissue	F	Adult, Mabalouta
L30	Gonarezhou National Park	tissue in buffer	F	Adult, Chipinda
L32	Gonarezhou National Park	blood in buffer	F	Adult, Mabalouta
L34	Gonarezhou National Park	tissue in buffer	F	Adult, Chipinda pools
L52	Save Valley Conservancy	tissue in buffer	F	Adult, collaring, Sango
L55	Save Valley Conservancy	tissue in buffer	F	unknown
L57	Save Valley Conservancy	tissue in buffer	F	Adult, Sango B Section,
L58	Save Valley Conservancy	tissue in buffer	M	Adult, Mabalouta
L60	Gonarezhou National Park	blood	F	Sub-adult, 3 years old, Mabalanta
L62	Save Valley Conservancy	blood spot on paper	F	Adult, collaring, Sango
L64	Save Valley Conservancy	tissue in salt	M	Hunted, Sango
L65	Save Valley Conservancy	blood in buffer	F	Snare
L68	Save Valley Conservancy	blood and tissue in buffer	M	Hunted, Msaise, 9 years old
L69	Save Valley Conservancy	tissue in buffer	F	Adult, shot - injured, Chishakwe
B2	Bubye Valley Conservancy	scats	unknown	unknown
B3	Bubye Valley Conservancy	scats	unknown	unknown
B8	Bubye Valley Conservancy	scats	unknown	unknown
