# Supplementary material for: The genetic tale of a recovering lion population (Panthera leo) in the Savé Valley region (Zimbabwe): A better understanding of the history and managing the future
Source: PLoS One. 2018 Feb 7;13(2):e0190369. doi: 10.1371/journal.pone.0190369 (PMC5802433; doi:10.1371/journal.pone.0190369)
Supplement: S3 Table — (XLSX) [file pone.0190369.s003.xlsx]

## Sheet: Sheet1
Table S3: Overview of lion haplotypes used during this study, and primer details
Marker	Length	Primername	Sequence
Cytochrome b	651 bp	F: L14724	CGAAGCTTGATATGAAAAACCATCGTT
		R: H15915	AACTGCAGTCATCTCCGGTTTACAAGA
Haplotype number	Origin	Country	No. Individuals	Accession number	Reference
SG1	Save Valley Conservancy	Zimbabwe	21	MG490404	This study
	Gonarezhou National Park	Zimbabwe	6	MG490404	This study
BV1	Bubye Valley Conservancy	Zimbabwe	2	MG490402	This study
BV2	Bubye Valley Conservancy	Zimbabwe	1	MG490403	This study
ANG	unspecified	Angola		KC495048	Dubach et al. 2013
SSA	Erongo/Walvis Bay	Namibia		GU131166-68	Bertola et al. 2011
	Chobe NP	Botswana		KC495053	Dubach et al. 2013
	unknown	Botswana		KC495050	Dubach et al. 2013
	Zoo	Botswana		GU131166-68	Bertola et al. 2011
	Hluhluwe-Umfolozi NP	South Africa		AF384816	Dubach et al. 2005
	Kapama GR/ Fannie Roberts	South Africa		AF384810	Dubach et al. 2005
	Hluhluwe-Imfolozi/ Transvaal	South Africa		KC495050	Dubach et al. 2013
	Kruger NP	South Africa		GU131166-68	Bertola et al. 2011
	Mulobezi town	Zambia		KP001503	Bertola et al. 2016
	Mumbwa town	Zambia		KP001505	Bertola et al. 2016
	Kafue	Zambia		KC495053	Dubach et al. 2013
	Luangwa	Zambia		GU131166-68	Bertola et al. 2011
	Save Valley Conservancy	Zimbabwe		GU131166-68	Bertola et al. 2011
	Chitungwiza/ Gweru area	Zimbabwe		KC495050	Dubach et al. 2013
ZAM1	Mpika town	Zambia		KP001503	Bertola et al. 2016
	Luangwa valley	Zambia		KJ652250	Bertola et al. 2016
	Petauke, Luangwa	Zambia		KC495052	Dubach et al. 2013
NAM1	Zoo	Namibia		GU131179	Bertola et al. 2011
	Zoo	Namibia		GU131180	Bertola et al. 2011
	unspecified	Namibia		KP001496	Bertola et al. 2016
KRU	Timbavani, Kruger	South Africa		GU131183-85	Bertola et al. 2011
	Kruger NP	South Africa		AF384810	Dubach et al. 2005
	Kruger NP	South Africa		KP001500	Bertola et al. 2016
	Sabi Sands, Kruger	South Africa		KC495051	Dubach et al. 2019
ANN	unspecified	Angola		KM374704	Bertola et al. 2016
	Etosha NP	Namibia		AF384811	Dubach et al. 2005
	Kunene	Namibia		KC495055	Dubach et al. 2018
BON	Moremi	Botswana		AF384815	Dubach et al. 2005
	Aha Hills	Botswana		KJ652251	Bertola et al. 2016
	Robins Camp	Zimbabwe		KJ652251	Bertola et al. 2016
	Venetia-Limpopo NR	South Africa		KJ652251	Bertola et al. 2016
	Etosha NP	Namibia		KJ652251	Bertola et al. 2016
	Bushman land	Namibia		AF384813	Dubach et al. 2005
	Caprivi land	Namibia		AF384814	Dubach et al. 2005
	Etosha NP	Namibia		AF384812	Dubach et al. 2005
	Etosha NP	Namibia		KP001504	Bertola et al. 2016
	Etosha NP	Namibia		KC495056	Dubach et al. 2022
ZAM2	Victoria Falls	Zambia		KM374702	Bertola et al. 2016
NAM2	Etosha NP	Namibia		KC495056	Dubach et al. 2022
NAM3	Kalahari	Namibia		KC495058	Dubach et al. 2013
MOZ	Caia	Mozambique		KM374703	Bertola et al. 2016
	Changara	Mozambique		KM374704	Bertola et al. 2016
