# Supplementary material for: The genetic tale of a recovering lion population (Panthera leo) in the Savé Valley region (Zimbabwe): A better understanding of the history and managing the future
Source: PLoS One. 2018 Feb 7;13(2):e0190369. doi: 10.1371/journal.pone.0190369 (PMC5802433; doi:10.1371/journal.pone.0190369)
Supplement: S4 Table — (XLSX) [file pone.0190369.s004.xlsx]

## Sheet: Sheet1
Table S4: Microsatellite data of all lions included in the data analysis
Sample	FCA069		FCA096		FCA310		FCA126		FCA275		FCA453		FCA031		FCA075		FCA113		FCA085		FCA506
BVC01	99	99	116	118	202	202	0	0	129	129	193	193	239	243	0	0	143	149	120	126	208	208
BVC02	99	103	116	116	0	0	113	113	127	129	193	197	243	243	0	0	147	147	120	120	186	186
BVC03	101	101	116	118	206	206	137	137	127	127	185	197	239	243	127	127	149	149	116	120	192	206
BVC04	97	99	0	0	0	0	113	137	125	129	0	0	239	239	113	115	147	149	110	110	208	208
BVC05	99	99	0	0	192	202	149	157	129	129	173	177	239	253	117	121	149	149	128	128	0	0
BVC06	0	0	120	134	200	200	145	149	129	129	173	177	251	253	123	123	137	157	122	128	186	194
BVC07	99	99	116	116	192	208	145	149	125	129	0	0	249	251	121	123	147	157	144	122	186	194
BVC08	99	103	116	118	202	204	113	113	129	129	185	193	243	243	119	125	147	147	120	126	0	0
BVC09	99	103	116	116	204	204	137	137	129	129	193	197	233	243	125	127	141	147	120	132	206	208
BVC10	99	99	116	116	198	204	113	113	0	0	0	0	239	245	0	0	143	149	114	120	206	208
SVC02	99	99	116	116	204	204	113	113	131	131	189	193	239	243	129	129	147	147	114	114	206	210
SVC06	99	99	116	116	200	202	0	0	131	131	189	205	243	245	129	129	147	147	120	126	0	0
SVC07	99	99	116	116	200	202	113	113	131	131	181	189	243	245	129	129	147	147	114	126	206	208
SVC08	99	99	116	116	204	204	0	0	131	131	189	193	243	243	129	129	147	147	114	114	208	210
GNP12	99	99	116	116	204	212	113	113	131	131	189	189	243	243	129	131	147	147	114	120	206	208
SVC14	105	105	116	116	206	206	131	131	129	131	193	193	243	243	129	129	147	147	126	126	206	210
SVC17	99	99	116	116	204	204	113	131	131	131	189	189	243	243	129	129	147	147	114	120	206	208
SVC18	99	99	116	116	204	204	131	131	129	131	189	189	239	245	129	133	147	147	114	126	206	206
SVC19	99	99	120	132	206	206	113	131	129	131	189	193	243	245	129	129	147	147	126	126	206	206
SVC20	99	99	116	120	0	0	113	131	125	129	193	205	243	243	129	133	0	0	114	126	208	208
SVC21	99	99	0	0	206	206	113	131	131	131	189	193	243	243	119	129	147	147	126	126	0	0
SVC22	99	99	116	116	204	204	113	113	131	131	189	193	243	243	129	129	147	147	114	114	208	210
SVC23	99	99	116	116	204	206	113	131	131	131	193	193	243	245	129	129	147	147	114	126	208	208
SVC24	99	99	120	120	204	206	131	131	131	131	189	193	243	243	129	129	147	147	126	126	208	208
SVC25	105	105	116	116	192	200	131	131	131	131	189	193	243	243	127	129	147	147	126	126	208	210
GNP28	99	99	116	116	0	0	137	151	127	131	189	193	239	245	129	131	147	149	120	132	188	208
GNP30	99	101	116	116	204	206	0	0	125	129	193	205	239	243	123	123	147	147	120	126	206	210
GNP31	99	99	116	116	212	212	113	153	127	131	189	193	239	245	127	131	147	147	0	0	0	0
GNP32	99	99	116	118	0	0	113	137	127	129	193	193	239	239	127	131	0	0	120	120	186	186
GNP34	99	99	116	116	0	0	0	0	131	131	185	193	239	243	117	127	147	147	126	126	208	208
SVC51	99	99	116	116	202	204	131	151	131	131	0	0	239	243	119	129	147	147	114	126	0	0
SVC52	97	99	116	116	206	206	113	131	131	131	193	193	243	243	129	129	147	147	126	126	208	208
SVC54	99	99	116	116	202	204	113	113	131	131	193	193	239	245	129	133	147	147	114	126	208	208
SVC56	99	99	116	116	204	204	131	131	129	131	189	189	239	245	129	133	147	147	114	126	206	206
SVC57	99	99	116	116	202	206	113	131	131	131	189	189	243	243	129	133	147	147	126	126	206	208
GNP58	97	99	116	116	212	212	113	151	127	131	189	193	239	245	127	129	147	147	120	126	188	208
GNP59	99	99	116	118	202	212	113	137	127	129	193	193	239	239	127	129	147	147	120	120	188	188
GNP60	99	99	116	116	208	212	113	151	127	131	189	193	239	245	129	129	147	147	120	126	188	208
GNP61	99	99	116	116	212	212	113	151	127	131	189	193	239	245	127	129	147	147	120	126	188	208
SVC62	99	99	116	116	0	0	131	131	131	131	189	189	243	243	0	0	147	147	114	126	206	206
SVC63	99	99	116	116	192	202	131	131	129	131	193	193	243	243	129	133	147	147	114	126	206	208
SVC65	99	99	116	116	0	0	113	131	0	0	193	193	239	243	0	0	147	147	120	120	206	212
SVC66	99	99	116	116	206	206	131	131	131	131	185	193	243	245	129	129	147	147	126	126	208	208
SVC68	99	103	116	116	202	206	131	131	131	131	193	193	239	243	127	129	147	147	120	126	206	208
SVC69	99	99	116	116	204	204	113	131	131	131	189	193	243	243	129	129	147	147	114	120	206	208
